# Supplementary material for: Coordinated Primary-Care Access in Rural and Suburban Alberta, with a Contextual Comparison to Rural Wyoming: A Systematic Review and Narrative Synthesis of Community Pharmacist–Family Physician Care Models
Source: Pharmacy (Basel). 2026 Jul 2;14(4):98. doi: 10.3390/pharmacy14040098 (PMC13416386; doi:10.3390/pharmacy14040098)
Supplement: Supplementary file 1 [file pharmacy-14-00098-s001.zip]

Archive with 1 entries (1 files):
- pharmacy-4377908-supplementary.pdf
